# Supplementary material for: Impact of Delayed Intravitreal Anti-Vascular Endothelial Growth Factor (VEGF) Therapy Due to the Coronavirus Disease Pandemic on the Prognosis of Patients with Neovascular Age-Related Macular Degeneration
Source: J Clin Med. 2022 Apr 21;11(9):2321. doi: 10.3390/jcm11092321 (PMC9100166; doi:10.3390/jcm11092321)
Supplement: Supplementary file 1 [file jcm-11-02321-s001.zip]

Archive with 1 entries (1 files):
- jcm-1632698-supplementary.pdf
